# Supplementary material for: Digital Biomarkers for Personalized Nutrition: Predicting Meal Moments and Interstitial Glucose with Non-Invasive, Wearable Technologies
Source: Nutrients. 2022 Oct 24;14(21):4465. doi: 10.3390/nu14214465 (PMC9654068; doi:10.3390/nu14214465)
Supplement: Supplementary file 1 [file nutrients-14-04465-s001.zip]

Archive with 1 entries (1 files):
- nutrients-1932182-supplementary.pdf
